# Supplementary material for: Zinc as a Biomarker of Nutritional Status and Clinical Burden in Recessive Dystrophic Epidermolysis Bullosa: Implications for Preventive Monitoring
Source: Nutrients. 2026 Jan 12;18(2):232. doi: 10.3390/nu18020232 (PMC12844941; doi:10.3390/nu18020232)
Supplement: Supplementary file 1 [file nutrients-18-00232-s001.zip]

Archive with 1 entries (1 files):
- nutrients-4043350-supplementary.pdf
